# Supplementary material for: Colorectal Cancer Diagnosis: The Obstacles We Face in Determining a Non-Invasive Test and Current Advances in Biomarker Detection
Source: Cancers (Basel). 2022 Apr 8;14(8):1889. doi: 10.3390/cancers14081889 (PMC9029324; doi:10.3390/cancers14081889)
Supplement: Supplementary file 1 [file cancers-14-01889-s001.zip]

Archive with 1 entries (1 files):
- cancers-1643277-supplementary.pdf
